# Supplementary material for: Impact of Telemedicine on Asthma Control and Quality of Life in Children and Adolescents: A Systematic Review and Meta-Analysis
Source: Children (Basel). 2025 Jun 27;12(7):849. doi: 10.3390/children12070849 (PMC12293541; doi:10.3390/children12070849)
Supplement: Supplementary file 1 [file children-12-00849-s001.zip]

Archive with 4 entries (4 files):
- v2_Suppl. Table S2_RoB2_Assessment.pdf
- v2_Suppl. Table S1_PRISMA checklist.pdf
- v2_Suppl.Table S4 Sensitivity_Analysis_5_Studies.pdf
- v2_Suppl. Table S3_AMSTAR2.pdf
